# Supplementary material for: New Coleoptera records from New Brunswick, Canada: Dermestidae, Endecatomidae, Bostrichidae, and Ptinidae
Source: Zookeys. 2012 Apr 4;(179):127–39. doi: 10.3897/zookeys.179.2627 (PMC3337057; doi:10.3897/zookeys.179.2627)
Supplement: XML Treatment for Anthrenus fuscus [file zookeys.179.2627-treatment1.xml]

<!DOCTYPE tp:taxon-treatment
  PUBLIC "-//TaxonX//DTD Taxonomic Treatment Publishing DTD v0 20100105//EN" "tax-treatment-NSO.dtd">
<tp:taxon-treatment xmlns:tp="http://www.plazi.org/taxpub"><tp:treatment-meta><mixed-citation publication-type="journal"><person-group><name><surname>Webster</surname><given-names>Reginald P.</given-names></name><name><surname>Sweeney</surname><given-names>Jon D.</given-names></name><name><surname>DeMerchant</surname><given-names>Ian</given-names></name><name><surname>Turgeon</surname><given-names>Martin</given-names></name></person-group><article-title>New Coleoptera records from New Brunswick, Canada: Dermestidae, Endecatomidae, Bostrichidae, and Ptinidae</article-title><source>Zookeys</source><day>4</day><month>4</month><year>2012</year><volume>2012</volume><issue>179</issue><fpage>127</fpage><lpage>139</lpage><pub-id pub-id-type="doi">10.3897/zookeys.179.2627</pub-id></mixed-citation></tp:treatment-meta><tp:nomenclature><tp:taxon-name>
                            <tp:taxon-name-part taxon-name-part-type="genus">Anthrenus</tp:taxon-name-part>
                            <tp:taxon-name-part taxon-name-part-type="species">fuscus</tp:taxon-name-part>
                        <object-id xmlns:xlink="http://www.w3.org/1999/xlink" xlink:type="simple">http://species-id.net/wiki/Anthrenus_fuscus</object-id>
								</tp:taxon-name><tp:taxon-authority>Olivier, 1789</tp:taxon-authority><xref ref-type="fig" rid="F1">Map 1</xref></tp:nomenclature><tp:treatment-sec sec-type="Material examined"><title>Material examined.</title><p><bold>New Brunswick, Madawaska Co.</bold>, St.-Basile, 7.V.1999, M. Turgeon (1, MTC). <bold>Westmorland Co.</bold>, Smith Brook, 21.VII.1995, M. Turgeon (1, MTC).</p><fig id="F1" position="float" orientation="portrait"><caption><p><bold>Map 1.</bold> Collection localities in New Brunswick, Canada of <italic><tp:taxon-name>Anthrenus fuscus</tp:taxon-name></italic> </p></caption><graphic xmlns:xlink="http://www.w3.org/1999/xlink" xlink:href="ZooKeys-179-127-g001.jpg" position="float" orientation="portrait" xlink:type="simple"/></fig></tp:treatment-sec><tp:treatment-sec sec-type="Collection and habitat data"><title>Collection and habitat data.</title><p>This adventive Palaearctic species is a minor pest in flour mills, warehouses, and homes (<xref ref-type="bibr" rid="B2">Bousquet 1990</xref>) and has been reported from bird and wasp nests, and under bark in natural conditions (<xref ref-type="bibr" rid="B23">Woodroffe and Southgate 1954</xref>). Specimens from New Brunswick were collected during May and July, otherwise no other collection data was provided.</p></tp:treatment-sec><tp:treatment-sec sec-type="Distribution"><title>Distribution in Canada and Alaska.</title><p>ON, QC, <bold>NB</bold>, NS, PE (<xref ref-type="bibr" rid="B3">Bousquet 1991a</xref>; <xref ref-type="bibr" rid="B14">Majka 2007</xref>).</p></tp:treatment-sec><ref-list><ref id="B2"><mixed-citation xmlns:xlink="http://www.w3.org/1999/xlink" xlink:type="simple"><person-group><name name-style="western"><surname>Bousquet</surname><given-names>Y</given-names></name></person-group> (<year>1990</year>)<source> Beetles associated with stored products in Canada: an identification guide. Publication 1837, Agriculture Canada Research Branch, Ottawa, Ontario, 220 pp.</source></mixed-citation></ref><ref id="B23"><mixed-citation xmlns:xlink="http://www.w3.org/1999/xlink" xlink:type="simple"><person-group><name name-style="western"><surname>Woodroffe</surname><given-names>GE</given-names></name><name name-style="western"><surname>Southgate</surname><given-names>BJ</given-names></name></person-group> (<year>1954</year>)<article-title> An investigation of the distribution and field habits of the varied carpet beetle, <italic>Anthrenus verbasci</italic> (L.) (Col. Dermestidae) in Britain, with comparative notes on <italic>A. fuscus</italic> Ol. and <italic>A. museorum</italic> (L.).</article-title><source>Bulletin of Entomological Research </source><volume>45</volume>: <fpage>575</fpage>-<lpage>583</lpage>. doi: <ext-link ext-link-type="uri" xlink:href="http://dx.doi.org/10.1017/S0007485300029643" xlink:type="simple">10.1017/S0007485300029643</ext-link></mixed-citation></ref><ref id="B3"><mixed-citation xmlns:xlink="http://www.w3.org/1999/xlink" xlink:type="simple"><person-group><name name-style="western"><surname>Bousquet</surname><given-names>Y</given-names></name></person-group> (<year>1991a</year>)<article-title> Family Dermestidae: dermestid beetles.</article-title> In: <person-group><name name-style="western"><surname>Bousquet</surname><given-names>Y</given-names></name></person-group> (<role>Ed</role>). <issue-title>Checklist of Beetles of Canada and Alaska.</issue-title><source>Publication 1861/E, Agriculture Canada, Research Branch, Ottawa, Ontario</source>: <fpage>196</fpage>-<lpage>199</lpage>.</mixed-citation></ref><ref id="B14"><mixed-citation xmlns:xlink="http://www.w3.org/1999/xlink" xlink:type="simple"><person-group><name name-style="western"><surname>Majka</surname><given-names>CG</given-names></name></person-group> (<year>2007</year>)<article-title> The Derodontidae, Dermestidae, Bostrichidae, and Anobiidae of the Maritime provinces of Canada (Coleoptera: Bostrichiformia).</article-title><source>Zootaxa: </source><volume>1573</volume>: <fpage>1</fpage>-<lpage>38</lpage>.</mixed-citation></ref></ref-list></tp:taxon-treatment>
