# Supplementary material for: New Coleoptera records from New Brunswick, Canada: Dermestidae, Endecatomidae, Bostrichidae, and Ptinidae
Source: Zookeys. 2012 Apr 4;(179):127–39. doi: 10.3897/zookeys.179.2627 (PMC3337057; doi:10.3897/zookeys.179.2627)
Supplement: XML Treatment for Anthrenus museorum [file zookeys.179.2627-treatment2.xml]

<!DOCTYPE tp:taxon-treatment
  PUBLIC "-//TaxonX//DTD Taxonomic Treatment Publishing DTD v0 20100105//EN" "tax-treatment-NSO.dtd">
<tp:taxon-treatment xmlns:tp="http://www.plazi.org/taxpub"><tp:treatment-meta><mixed-citation publication-type="journal"><person-group><name><surname>Webster</surname><given-names>Reginald P.</given-names></name><name><surname>Sweeney</surname><given-names>Jon D.</given-names></name><name><surname>DeMerchant</surname><given-names>Ian</given-names></name><name><surname>Turgeon</surname><given-names>Martin</given-names></name></person-group><article-title>New Coleoptera records from New Brunswick, Canada: Dermestidae, Endecatomidae, Bostrichidae, and Ptinidae</article-title><source>Zookeys</source><day>4</day><month>4</month><year>2012</year><volume>2012</volume><issue>179</issue><fpage>127</fpage><lpage>139</lpage><pub-id pub-id-type="doi">10.3897/zookeys.179.2627</pub-id></mixed-citation></tp:treatment-meta><tp:nomenclature><tp:taxon-name>
                            <tp:taxon-name-part taxon-name-part-type="genus">Anthrenus</tp:taxon-name-part>
                            <tp:taxon-name-part taxon-name-part-type="species">museorum</tp:taxon-name-part>
                        <object-id xmlns:xlink="http://www.w3.org/1999/xlink" xlink:type="simple">http://species-id.net/wiki/Anthrenus_museorum</object-id>
								</tp:taxon-name><tp:taxon-authority>(Linnaeus, 1761)</tp:taxon-authority><xref ref-type="fig" rid="F2">Map 2</xref></tp:nomenclature><tp:treatment-sec sec-type="Material examined"><title>Material examined.</title><p><bold>New Brunswick, Carleton Co.</bold>, Jackson Falls, Bell Forest, <named-content xmlns:xlink="http://www.w3.org/1999/xlink" content-type="dwc:verbatimCoordinates" xlink:type="simple">46.2210°N, 67.7210°W</named-content>, 25.VI.2007, R. P. Webster, mature hardwood forest, sweeping foliage (1, RWC). <bold>Madawaska Co.</bold>, St.-Basile, 7.V.1999, M. Turgeon, in insect collection (1, MTC); same locality and collector, 29.V.2010 (1, MTC). <bold>York Co.</bold>, Charters Settlement, <named-content xmlns:xlink="http://www.w3.org/1999/xlink" content-type="dwc:verbatimCoordinates" xlink:type="simple">45.8395°N, 66.7391°W</named-content>, 19.VI.2004, 14.VI.2008, R. P. Webster, mixed forest, on flowers of mountain ash and an ornamental <italic><tp:taxon-name>Spiraea</tp:taxon-name></italic> (7, RWC).</p><fig id="F2" position="float" orientation="portrait"><caption><p><bold>Map 2.</bold> Collection localities in New Brunswick, Canada of <italic><tp:taxon-name>Anthrenus museorum</tp:taxon-name></italic>.</p></caption><graphic xmlns:xlink="http://www.w3.org/1999/xlink" xlink:href="ZooKeys-179-127-g002.jpg" position="float" orientation="portrait" xlink:type="simple"/></fig></tp:treatment-sec><tp:treatment-sec sec-type="Collection and habitat data"><title>Collection and habitat data.</title><p><italic><tp:taxon-name>Anthrenus museorum</tp:taxon-name></italic> adults were collected from flowers of mountain ash (<italic><tp:taxon-name>Sorbus</tp:taxon-name></italic> sp.) and an ornamental <italic><tp:taxon-name>Spiraea</tp:taxon-name></italic>, and by sweeping foliage in a mature hardwood forest. One adult was found in an insect collection. Adults were captured during May and June. The larvae of this household pest feed on wool, fur, skins, museum specimens, and other animal products. Adults feed on nectar and pollen (<xref ref-type="bibr" rid="B2">Bousquet 1990</xref>).</p></tp:treatment-sec><tp:treatment-sec sec-type="Distribution"><title>Distribution in Canada and Alaska.</title><p>ON, QC, <bold>NB,</bold> PE, NS, NF (<xref ref-type="bibr" rid="B3">Bousquet 1991a</xref>; <xref ref-type="bibr" rid="B14">Majka 2007</xref>).</p></tp:treatment-sec><ref-list><ref id="B2"><mixed-citation xmlns:xlink="http://www.w3.org/1999/xlink" xlink:type="simple"><person-group><name name-style="western"><surname>Bousquet</surname><given-names>Y</given-names></name></person-group> (<year>1990</year>)<source> Beetles associated with stored products in Canada: an identification guide. Publication 1837, Agriculture Canada Research Branch, Ottawa, Ontario, 220 pp.</source></mixed-citation></ref><ref id="B3"><mixed-citation xmlns:xlink="http://www.w3.org/1999/xlink" xlink:type="simple"><person-group><name name-style="western"><surname>Bousquet</surname><given-names>Y</given-names></name></person-group> (<year>1991a</year>)<article-title> Family Dermestidae: dermestid beetles.</article-title> In: <person-group><name name-style="western"><surname>Bousquet</surname><given-names>Y</given-names></name></person-group> (<role>Ed</role>). <issue-title>Checklist of Beetles of Canada and Alaska.</issue-title><source>Publication 1861/E, Agriculture Canada, Research Branch, Ottawa, Ontario</source>: <fpage>196</fpage>-<lpage>199</lpage>.</mixed-citation></ref><ref id="B14"><mixed-citation xmlns:xlink="http://www.w3.org/1999/xlink" xlink:type="simple"><person-group><name name-style="western"><surname>Majka</surname><given-names>CG</given-names></name></person-group> (<year>2007</year>)<article-title> The Derodontidae, Dermestidae, Bostrichidae, and Anobiidae of the Maritime provinces of Canada (Coleoptera: Bostrichiformia).</article-title><source>Zootaxa: </source><volume>1573</volume>: <fpage>1</fpage>-<lpage>38</lpage>.</mixed-citation></ref></ref-list></tp:taxon-treatment>
