# Supplementary material for: New Coleoptera records from New Brunswick, Canada: Dermestidae, Endecatomidae, Bostrichidae, and Ptinidae
Source: Zookeys. 2012 Apr 4;(179):127–39. doi: 10.3897/zookeys.179.2627 (PMC3337057; doi:10.3897/zookeys.179.2627)
Supplement: XML Treatment for Dinoderus minutus [file zookeys.179.2627-treatment4.xml]

<!DOCTYPE tp:taxon-treatment
  PUBLIC "-//TaxonX//DTD Taxonomic Treatment Publishing DTD v0 20100105//EN" "tax-treatment-NSO.dtd">
<tp:taxon-treatment xmlns:tp="http://www.plazi.org/taxpub"><tp:treatment-meta><mixed-citation publication-type="journal"><person-group><name><surname>Webster</surname><given-names>Reginald P.</given-names></name><name><surname>Sweeney</surname><given-names>Jon D.</given-names></name><name><surname>DeMerchant</surname><given-names>Ian</given-names></name><name><surname>Turgeon</surname><given-names>Martin</given-names></name></person-group><article-title>New Coleoptera records from New Brunswick, Canada: Dermestidae, Endecatomidae, Bostrichidae, and Ptinidae</article-title><source>Zookeys</source><day>4</day><month>4</month><year>2012</year><volume>2012</volume><issue>179</issue><fpage>127</fpage><lpage>139</lpage><pub-id pub-id-type="doi">10.3897/zookeys.179.2627</pub-id></mixed-citation></tp:treatment-meta><tp:nomenclature><tp:taxon-name>
                            <tp:taxon-name-part taxon-name-part-type="genus">Dinoderus</tp:taxon-name-part>
                            <tp:taxon-name-part taxon-name-part-type="species">minutus</tp:taxon-name-part>
                        <object-id xmlns:xlink="http://www.w3.org/1999/xlink" xlink:type="simple">http://species-id.net/wiki/Dinoderus_minutus</object-id>
								</tp:taxon-name><tp:taxon-authority>(Fabricius, 1775)</tp:taxon-authority><xref ref-type="fig" rid="F4">Map 4</xref></tp:nomenclature><tp:treatment-sec sec-type="Material examined"><title>Material examined.</title><p><bold>New Brunswick, Albert Co.</bold>, Riverview Heights, (no day).VIII.1971, (no collector given) ex. carved wood statue and basket (2, AFC).</p><fig id="F4" position="float" orientation="portrait"><caption><p><bold>Map 4.</bold> Collection localities in New Brunswick, Canada of <italic><tp:taxon-name>Dinoderus minutus</tp:taxon-name></italic>.</p></caption><graphic xmlns:xlink="http://www.w3.org/1999/xlink" xlink:href="ZooKeys-179-127-g004.jpg" position="float" orientation="portrait" xlink:type="simple"/></fig></tp:treatment-sec><tp:treatment-sec sec-type="Collection and habitat data"><title>Collection and habitat data.</title><p>This adventive species is often found in warehouses and places where bamboo products are stored (<xref ref-type="bibr" rid="B2">Bousquet 1990</xref>). Adult specimens from New Brunswick emerged from a carved wood statue and basket. This species develops in bamboo in the tropics but can be found in dried food products in North America (<xref ref-type="bibr" rid="B19">Spillman 1982</xref>). It is not clear if this species is established in New Brunswick.</p></tp:treatment-sec><tp:treatment-sec sec-type="Distribution"><title>Distribution in Canada and Alaska.</title><p>BC, SK, MB, ON, <bold>NB</bold>,PE (<xref ref-type="bibr" rid="B2">Bousquet 1990</xref>; <xref ref-type="bibr" rid="B14">Majka 2007</xref>).</p></tp:treatment-sec><ref-list><ref id="B2"><mixed-citation xmlns:xlink="http://www.w3.org/1999/xlink" xlink:type="simple"><person-group><name name-style="western"><surname>Bousquet</surname><given-names>Y</given-names></name></person-group> (<year>1990</year>)<source> Beetles associated with stored products in Canada: an identification guide. Publication 1837, Agriculture Canada Research Branch, Ottawa, Ontario, 220 pp.</source></mixed-citation></ref><ref id="B19"><mixed-citation xmlns:xlink="http://www.w3.org/1999/xlink" xlink:type="simple"><person-group><name name-style="western"><surname>Spillman</surname><given-names>TJ</given-names></name></person-group> (<year>1982</year>)<article-title> False powderpost beetles of the genus <italic>Dinoderus</italic> in North America (Coleoptera, Bostrichidae).</article-title><source>The Coleopterists Bulletin </source><volume>36</volume> (<issue>2</issue>): <fpage>193</fpage>-<lpage>196</lpage>.</mixed-citation></ref><ref id="B14"><mixed-citation xmlns:xlink="http://www.w3.org/1999/xlink" xlink:type="simple"><person-group><name name-style="western"><surname>Majka</surname><given-names>CG</given-names></name></person-group> (<year>2007</year>)<article-title> The Derodontidae, Dermestidae, Bostrichidae, and Anobiidae of the Maritime provinces of Canada (Coleoptera: Bostrichiformia).</article-title><source>Zootaxa: </source><volume>1573</volume>: <fpage>1</fpage>-<lpage>38</lpage>.</mixed-citation></ref></ref-list></tp:taxon-treatment>
