# Supplementary material for: New Coleoptera records from New Brunswick, Canada: Dermestidae, Endecatomidae, Bostrichidae, and Ptinidae
Source: Zookeys. 2012 Apr 4;(179):127–39. doi: 10.3897/zookeys.179.2627 (PMC3337057; doi:10.3897/zookeys.179.2627)
Supplement: XML Treatment for Stephanopachys substriatus [file zookeys.179.2627-treatment5.xml]

<!DOCTYPE tp:taxon-treatment
  PUBLIC "-//TaxonX//DTD Taxonomic Treatment Publishing DTD v0 20100105//EN" "tax-treatment-NSO.dtd">
<tp:taxon-treatment xmlns:tp="http://www.plazi.org/taxpub"><tp:treatment-meta><mixed-citation publication-type="journal"><person-group><name><surname>Webster</surname><given-names>Reginald P.</given-names></name><name><surname>Sweeney</surname><given-names>Jon D.</given-names></name><name><surname>DeMerchant</surname><given-names>Ian</given-names></name><name><surname>Turgeon</surname><given-names>Martin</given-names></name></person-group><article-title>New Coleoptera records from New Brunswick, Canada: Dermestidae, Endecatomidae, Bostrichidae, and Ptinidae</article-title><source>Zookeys</source><day>4</day><month>4</month><year>2012</year><volume>2012</volume><issue>179</issue><fpage>127</fpage><lpage>139</lpage><pub-id pub-id-type="doi">10.3897/zookeys.179.2627</pub-id></mixed-citation></tp:treatment-meta><tp:nomenclature><tp:taxon-name>
                            <tp:taxon-name-part taxon-name-part-type="genus">Stephanopachys</tp:taxon-name-part>
                            <tp:taxon-name-part taxon-name-part-type="species">substriatus</tp:taxon-name-part>
                        <object-id xmlns:xlink="http://www.w3.org/1999/xlink" xlink:type="simple">http://species-id.net/wiki/Stephanopachys_substriatus</object-id>
								</tp:taxon-name><tp:taxon-authority>(Paykull, 1800)</tp:taxon-authority><xref ref-type="fig" rid="F5">Map 5</xref></tp:nomenclature><tp:treatment-sec sec-type="Material examined"><title>Material examined.</title><p><bold>New Brunswick, Sunbury Co.</bold>, Acadia Research Forest, <named-content xmlns:xlink="http://www.w3.org/1999/xlink" content-type="dwc:verbatimCoordinates" xlink:type="simple">45.9866°N, 66.3841°W</named-content>, 9–16.VI.2009, R. Webster &amp; M.-A. Giguère, mature (110-year-old) red spruce forest with scattered red maple and balsam fir, Lindgren funnel trap (1, RWC). <bold>York Co.</bold>, 15 km W of Tracy off Rt. 645, <named-content xmlns:xlink="http://www.w3.org/1999/xlink" content-type="dwc:verbatimCoordinates" xlink:type="simple">45.6848°N, 66.8821°W</named-content>, 15–21.VI.2010, R. Webster &amp; M.-A. Giguère, old red oak forest, Lindgren funnel trap (1, AFC).</p><fig id="F5" position="float" orientation="portrait"><caption><p><bold>Map 5.</bold> Collection localities in New Brunswick, Canada of <italic><tp:taxon-name>Stephanopachys substriatus</tp:taxon-name></italic>.</p></caption><graphic xmlns:xlink="http://www.w3.org/1999/xlink" xlink:href="ZooKeys-179-127-g005.jpg" position="float" orientation="portrait" xlink:type="simple"/></fig></tp:treatment-sec><tp:treatment-sec sec-type="Collection and habitat data"><title>Collection and habitat data.</title><p>The two individuals from New Brunswick were captured during June in Lindgren funnel traps in a red spruce (<italic><tp:taxon-name>Picea rubens</tp:taxon-name></italic> Sarg.) forest and an old red oak (<italic><tp:taxon-name>Quercus rubra</tp:taxon-name></italic> L.) forest. Members of this genus are associated with conifers (<xref ref-type="bibr" rid="B9">Ivie 2002</xref>).</p></tp:treatment-sec><tp:treatment-sec sec-type="Distribution"><title>Distribution in Canada and Alaska.</title><p>AK, YK, NT, BC, AB, MB, ON, QC, <bold>NB</bold>, NS (<xref ref-type="bibr" rid="B15">McNamara 1991a</xref>).</p></tp:treatment-sec><ref-list><ref id="B9"><mixed-citation xmlns:xlink="http://www.w3.org/1999/xlink" xlink:type="simple"><person-group><name name-style="western"><surname>Ivie</surname><given-names>MA</given-names></name></person-group> (<year>2002</year>)<article-title> Family 69. Bostrichidae Latreille 1802.</article-title> In: <person-group><name name-style="western"><surname>Arnett</surname><given-names>RH Jr</given-names></name><name name-style="western"><surname>Thomas</surname><given-names>MC</given-names></name><name name-style="western"><surname>Skelley</surname><given-names>PE</given-names></name><name name-style="western"><surname>Frank</surname><given-names>JH</given-names></name></person-group> (<role>Eds</role>). <issue-title>American Beetles.</issue-title><source>Volume 2. Polyphaga: Scarabaeoidea through Curculionidea. CRC Press, Boca Raton, Florida</source>: <fpage>233</fpage>-<lpage>244</lpage>.</mixed-citation></ref><ref id="B15"><mixed-citation xmlns:xlink="http://www.w3.org/1999/xlink" xlink:type="simple"><person-group><name name-style="western"><surname>McNamara</surname><given-names>J</given-names></name></person-group> (<year>1991a</year>)<article-title> Family Anobiidae: deathwatch beetles.</article-title> In: <person-group><name name-style="western"><surname>Bousquet</surname><given-names>Y</given-names></name></person-group> (<role>Ed</role>). <issue-title>Checklist of Beetles of Canada and Alaska.</issue-title><source>Publication 1861/E, Agriculture Canada, Research Branch, Ottawa, Ontario</source>: <fpage>201</fpage>-<lpage>205</lpage>.</mixed-citation></ref></ref-list></tp:taxon-treatment>
