# Supplementary material for: New Coleoptera records from New Brunswick, Canada: Dermestidae, Endecatomidae, Bostrichidae, and Ptinidae
Source: Zookeys. 2012 Apr 4;(179):127–39. doi: 10.3897/zookeys.179.2627 (PMC3337057; doi:10.3897/zookeys.179.2627)
Supplement: XML Treatment for Hadrobregmus notatus [file zookeys.179.2627-treatment8.xml]

<!DOCTYPE tp:taxon-treatment
  PUBLIC "-//TaxonX//DTD Taxonomic Treatment Publishing DTD v0 20100105//EN" "tax-treatment-NSO.dtd">
<tp:taxon-treatment xmlns:tp="http://www.plazi.org/taxpub"><tp:treatment-meta><mixed-citation publication-type="journal"><person-group><name><surname>Webster</surname><given-names>Reginald P.</given-names></name><name><surname>Sweeney</surname><given-names>Jon D.</given-names></name><name><surname>DeMerchant</surname><given-names>Ian</given-names></name><name><surname>Turgeon</surname><given-names>Martin</given-names></name></person-group><article-title>New Coleoptera records from New Brunswick, Canada: Dermestidae, Endecatomidae, Bostrichidae, and Ptinidae</article-title><source>Zookeys</source><day>4</day><month>4</month><year>2012</year><volume>2012</volume><issue>179</issue><fpage>127</fpage><lpage>139</lpage><pub-id pub-id-type="doi">10.3897/zookeys.179.2627</pub-id></mixed-citation></tp:treatment-meta><tp:nomenclature><tp:taxon-name>
                            <tp:taxon-name-part taxon-name-part-type="genus">Hadrobregmus</tp:taxon-name-part>
                            <tp:taxon-name-part taxon-name-part-type="species">notatus</tp:taxon-name-part>
                        <object-id xmlns:xlink="http://www.w3.org/1999/xlink" xlink:type="simple">http://species-id.net/wiki/Hadrobregmus_notatus</object-id>
								</tp:taxon-name><tp:taxon-authority>(Say, 1825)</tp:taxon-authority><xref ref-type="fig" rid="F8">Map 8</xref></tp:nomenclature><tp:treatment-sec sec-type="Material examined"><title>Material examined.</title><p><bold>New Brunswick, Carleton Co.</bold>, Jackson Falls, Bell Forest, <named-content xmlns:xlink="http://www.w3.org/1999/xlink" content-type="dwc:verbatimCoordinates" xlink:type="simple">46.2200°N, 67.7231°W</named-content>, 12–19.VI.2008, R. P. Webster, mature hardwood forest, Lindgren funnel trap (1, RWC). <bold>Queens Co.</bold>, Cranberry Lake P.N.A., <named-content xmlns:xlink="http://www.w3.org/1999/xlink" content-type="dwc:verbatimCoordinates" xlink:type="simple">46.1125°N, 65.6075°W</named-content>, 18–25.VI.2009, 15–21.VII.2009, 28.VII–6.VIII.2009, R. Webster &amp; M.-A. Giguère, mature red oak forest, Lindgren funnel traps (5, AFC, RWC). <bold>Sunbury Co.</bold>, Acadia Research Forest, <named-content xmlns:xlink="http://www.w3.org/1999/xlink" content-type="dwc:verbatimCoordinates" xlink:type="simple">45.9866°N, 66.3841°W</named-content>, 19–25.V.2009, 9–16.VI.2009, 16–24.VI.2009, 24–30.VI.2009, 30.VI-8.VII.2009, R. Webster &amp; M.-A. Giguère, mature (110-year-old) red spruce forest with scattered red maple and balsam fir, Lindgren funnel traps (6, AFC, RWC). <bold>York Co.</bold>, Fredericton, 9.X.1958, C. C. Smith, ex. <italic><tp:taxon-name>Picea glauca</tp:taxon-name></italic> (2, AFC); 15 km W of Tracy off Rt. 645, <named-content xmlns:xlink="http://www.w3.org/1999/xlink" content-type="dwc:verbatimCoordinates" xlink:type="simple">45.6848°N, 66.8821°W</named-content>, 15–21.VI.2010, 21–28.VI.2009, 28.VI–7.VII.2009, 14–20.VII.2009, 20–29.VII.2009, 11–18.VIII.2009, R. Webster &amp; M.-A. Giguère, old red pine forest, Lindgren funnel traps (9, AFC, RWC); 14 km WSW of Tracy, S of Rt. 645, <named-content xmlns:xlink="http://www.w3.org/1999/xlink" content-type="dwc:verbatimCoordinates" xlink:type="simple">45.6741°N, 66.8661°W</named-content>, 16–30.VI.2010, R. Webster &amp; C. MacKay, old mixed forest with red and white spruce, red and white pine, balsam fir, eastern white cedar, red maple, and <italic><tp:taxon-name>Populus</tp:taxon-name></italic> sp., Lindgren funnel traps (2, AFC).</p><fig id="F8" position="float" orientation="portrait"><caption><p><bold>Map 7.</bold> Collection localities in New Brunswick, Canada of <italic><tp:taxon-name>Microbregma emarginatum emarginatum</tp:taxon-name></italic>.</p></caption><graphic xmlns:xlink="http://www.w3.org/1999/xlink" xlink:href="ZooKeys-179-127-g008.jpg" position="float" orientation="portrait" xlink:type="simple"/></fig></tp:treatment-sec><tp:treatment-sec sec-type="Collection and habitat data"><title>Collection and habitat data.</title><p>In New Brunswick, this species was captured in Lindgren funnel traps in a mature hardwood forest with sugar maple, American beech, and white ash, an old red oak forest, an old mixed forest, a mature red spruce forest with scattered red maple and balsam fir, and an old red pine forest. Two individuals were reared from white spruce. <xref ref-type="bibr" rid="B22">White (1982)</xref> reported this species from dead and rotten oak, ash, pine, and pine boards. Adults were captured during June, July, and August in New Brunswick.</p></tp:treatment-sec><tp:treatment-sec sec-type="Distribution"><title>Distribution in Canada and Alaska. </title><p>ON, QC, <bold>NB</bold>, PE, NS (<xref ref-type="bibr" rid="B15">McNamara 1991a</xref>; <xref ref-type="bibr" rid="B14">Majka 2007</xref>).</p></tp:treatment-sec><ref-list><ref id="B22"><mixed-citation xmlns:xlink="http://www.w3.org/1999/xlink" xlink:type="simple"><person-group><name name-style="western"><surname>White</surname><given-names>RE</given-names></name></person-group> (<year>1982</year>)<source> A catalogue of the Coleoptera of America north of Mexico, Family Anobiidae. United States Department of Agriculture, Agricultural Research Service, Agricultural Handbook 529–70.</source></mixed-citation></ref><ref id="B15"><mixed-citation xmlns:xlink="http://www.w3.org/1999/xlink" xlink:type="simple"><person-group><name name-style="western"><surname>McNamara</surname><given-names>J</given-names></name></person-group> (<year>1991a</year>)<article-title> Family Anobiidae: deathwatch beetles.</article-title> In: <person-group><name name-style="western"><surname>Bousquet</surname><given-names>Y</given-names></name></person-group> (<role>Ed</role>). <issue-title>Checklist of Beetles of Canada and Alaska.</issue-title><source>Publication 1861/E, Agriculture Canada, Research Branch, Ottawa, Ontario</source>: <fpage>201</fpage>-<lpage>205</lpage>.</mixed-citation></ref><ref id="B14"><mixed-citation xmlns:xlink="http://www.w3.org/1999/xlink" xlink:type="simple"><person-group><name name-style="western"><surname>Majka</surname><given-names>CG</given-names></name></person-group> (<year>2007</year>)<article-title> The Derodontidae, Dermestidae, Bostrichidae, and Anobiidae of the Maritime provinces of Canada (Coleoptera: Bostrichiformia).</article-title><source>Zootaxa: </source><volume>1573</volume>: <fpage>1</fpage>-<lpage>38</lpage>.</mixed-citation></ref></ref-list></tp:taxon-treatment>
