# Supplementary material for: New Coleoptera records from New Brunswick, Canada: Dermestidae, Endecatomidae, Bostrichidae, and Ptinidae
Source: Zookeys. 2012 Apr 4;(179):127–39. doi: 10.3897/zookeys.179.2627 (PMC3337057; doi:10.3897/zookeys.179.2627)
Supplement: XML Treatment for Ptilinus lobatus [file zookeys.179.2627-treatment9.xml]

<!DOCTYPE tp:taxon-treatment
  PUBLIC "-//TaxonX//DTD Taxonomic Treatment Publishing DTD v0 20100105//EN" "tax-treatment-NSO.dtd">
<tp:taxon-treatment xmlns:tp="http://www.plazi.org/taxpub"><tp:treatment-meta><mixed-citation publication-type="journal"><person-group><name><surname>Webster</surname><given-names>Reginald P.</given-names></name><name><surname>Sweeney</surname><given-names>Jon D.</given-names></name><name><surname>DeMerchant</surname><given-names>Ian</given-names></name><name><surname>Turgeon</surname><given-names>Martin</given-names></name></person-group><article-title>New Coleoptera records from New Brunswick, Canada: Dermestidae, Endecatomidae, Bostrichidae, and Ptinidae</article-title><source>Zookeys</source><day>4</day><month>4</month><year>2012</year><volume>2012</volume><issue>179</issue><fpage>127</fpage><lpage>139</lpage><pub-id pub-id-type="doi">10.3897/zookeys.179.2627</pub-id></mixed-citation></tp:treatment-meta><tp:nomenclature><tp:taxon-name>
                            <tp:taxon-name-part taxon-name-part-type="genus">Ptilinus</tp:taxon-name-part>
                            <tp:taxon-name-part taxon-name-part-type="species">lobatus</tp:taxon-name-part>
                        <object-id xmlns:xlink="http://www.w3.org/1999/xlink" xlink:type="simple">http://species-id.net/wiki/Ptilinus_lobatus</object-id>
								</tp:taxon-name><tp:taxon-authority>Casey, 1898</tp:taxon-authority><xref ref-type="fig" rid="F9">Map 9</xref></tp:nomenclature><tp:treatment-sec sec-type="Material examined"><title>Material examined.</title><p><bold>New Brunswick, Carleton Co.</bold>, Meduxnekeag Valley Nature Preserve, <named-content xmlns:xlink="http://www.w3.org/1999/xlink" content-type="dwc:verbatimCoordinates" xlink:type="simple">46.1931°N, 67.6825°W</named-content>, 20.VI.2005, M.-A. Giguère, floodplain forest with butternut, on trunk of <italic><tp:taxon-name>Prunus serotina</tp:taxon-name></italic> (2, RWC); Jackson Falls, Bell Forest, <named-content xmlns:xlink="http://www.w3.org/1999/xlink" content-type="dwc:verbatimCoordinates" xlink:type="simple">46.2200°N, 67.7231°W</named-content>, 21–28.VI.2009, R. Webster &amp; M.-A. Giguère, mature hardwood forest, Lindgren funnel trap (1, AFC). <bold>Queens Co.</bold>, Cranberry Lake P.N.A., <named-content xmlns:xlink="http://www.w3.org/1999/xlink" content-type="dwc:verbatimCoordinates" xlink:type="simple">46.1125°N, 65.6075°W</named-content>, 1–10.VII.2009, R. Webster &amp; M.-A. Giguère, old red oak forest, Lindgren funnel trap (1, RWC).</p><fig id="F9" position="float" orientation="portrait"><caption><p><bold>Map 9.</bold> Collection localities in New Brunswick, Canada of <italic><tp:taxon-name>Ptilinus lobatus</tp:taxon-name></italic>.</p></caption><graphic xmlns:xlink="http://www.w3.org/1999/xlink" xlink:href="ZooKeys-179-127-g009.jpg" position="float" orientation="portrait" xlink:type="simple"/></fig></tp:treatment-sec><tp:treatment-sec sec-type="Collection and habitat data"><title>Collection and habitat data. </title><p>Specimens from New Brunswick were captured from Lindgren funnel traps in a mature hardwood forest with sugar maple, American beech, and white ash, and an old red oak forest. Two specimens were collected from the trunk of a black cherry (<italic><tp:taxon-name>Prunus serotina</tp:taxon-name></italic> Ehrh.) in a floodplain forest with butternut (<italic><tp:taxon-name>Juglans cinerea</tp:taxon-name></italic> L.). The larvae of <italic><tp:taxon-name>Ptilinus</tp:taxon-name></italic> species mine hardwoods (<xref ref-type="bibr" rid="B18">Philips 2002</xref>). <xref ref-type="bibr" rid="B14">Majka (2007)</xref> reported the species from <italic><tp:taxon-name>Populus</tp:taxon-name></italic> logs in Nova Scotia. Adults were captured during June and July in New Brunswick.</p></tp:treatment-sec><tp:treatment-sec sec-type="Distribution"><title>Distribution in Canada and Alaska. </title><p>YK, BC, AB, MB, ON, <bold>NB</bold>, NS (<xref ref-type="bibr" rid="B15">McNamara 1991a</xref>; <xref ref-type="bibr" rid="B14">Majka 2007</xref>).</p></tp:treatment-sec><ref-list><ref id="B18"><mixed-citation xmlns:xlink="http://www.w3.org/1999/xlink" xlink:type="simple"><person-group><name name-style="western"><surname>Philips</surname><given-names>TK</given-names></name></person-group> (<year>2002</year>)<article-title> Family 70. Anobiidae Fleming 1821.</article-title> In: <person-group><name name-style="western"><surname>Arnett</surname><given-names>RH Jr</given-names></name><name name-style="western"><surname>Thomas</surname><given-names>MC</given-names></name><name name-style="western"><surname>Skelley</surname><given-names>PE</given-names></name><name name-style="western"><surname>Frank</surname><given-names>JH</given-names></name></person-group> (<role>Eds</role>). <issue-title>American Beetles.</issue-title><source>Volume 2. Polyphaga: Scarabaeoidea through Curculionidea. CRC Press, Boca Raton, Florida</source>: <fpage>245</fpage>-<lpage>260</lpage>.</mixed-citation></ref><ref id="B14"><mixed-citation xmlns:xlink="http://www.w3.org/1999/xlink" xlink:type="simple"><person-group><name name-style="western"><surname>Majka</surname><given-names>CG</given-names></name></person-group> (<year>2007</year>)<article-title> The Derodontidae, Dermestidae, Bostrichidae, and Anobiidae of the Maritime provinces of Canada (Coleoptera: Bostrichiformia).</article-title><source>Zootaxa: </source><volume>1573</volume>: <fpage>1</fpage>-<lpage>38</lpage>.</mixed-citation></ref><ref id="B15"><mixed-citation xmlns:xlink="http://www.w3.org/1999/xlink" xlink:type="simple"><person-group><name name-style="western"><surname>McNamara</surname><given-names>J</given-names></name></person-group> (<year>1991a</year>)<article-title> Family Anobiidae: deathwatch beetles.</article-title> In: <person-group><name name-style="western"><surname>Bousquet</surname><given-names>Y</given-names></name></person-group> (<role>Ed</role>). <issue-title>Checklist of Beetles of Canada and Alaska.</issue-title><source>Publication 1861/E, Agriculture Canada, Research Branch, Ottawa, Ontario</source>: <fpage>201</fpage>-<lpage>205</lpage>.</mixed-citation></ref></ref-list></tp:taxon-treatment>
